# Supplementary material for: Spatiotemporal 22q11.21 Protein Network Implicates DGCR8-Dependent MicroRNA Biogenesis as a Risk for Late Fetal Cortical Development in Psychiatric Diseases
Source: Life (Basel). 2021 May 31;11(6):514. doi: 10.3390/life11060514 (PMC8227527; doi:10.3390/life11060514)
Supplement: Supplementary file 1 [file life-11-00514-s001.zip]

Archive with 1 entries (1 files):
- life-1240686-supplementary.pdf
